# Supplementary material for: A mononuclear nine-coordinated Dy(iii) complex exhibiting field-induced single-ion magnetism behaviour
Source: RSC Adv. 2022 May 10;12(22):13992–8. doi: 10.1039/d2ra02260e (PMC9089352; doi:10.1039/d2ra02260e)
Supplement: RA-012-D2RA02260E-s002 [file RA-012-D2RA02260E-s002.cif]

# Electronic Supplementary Material (ESI) for RSC Advances.
# This journal is © The Royal Society of Chemistry 2022

####################################################################### 
# 
# This file contains crystal structure data downloaded from the 
# Cambridge Structural Database (CSD) hosted by the Cambridge 
# Crystallographic Data Centre (CCDC).
# 
# Full information about CCDC data access policies and citation 
# guidelines are available at http://www.ccdc.cam.ac.uk/access/V1 
# 
# Audit and citation data items may have been added by the CCDC. 
# Please retain this information to preserve the provenance of 
# this file and to allow appropriate attribution of the data. 
# 
#######################################################################

data_x22
_database_code_depnum_ccdc_archive 'CCDC 2121071'
loop_
_audit_author_name
_audit_author_address
ty
;NingXia University
China
;
_audit_update_record             
;
2022-02-23 deposited with the CCDC.	2022-05-05 downloaded from the CCDC.
;
_audit_creation_date             2018-07-13
_audit_creation_method           
;
Olex2 1.2
(compiled 2018.05.29 svn.r3508 for OlexSys, GUI svn.r5506)
;
_shelx_SHELXL_version_number     2014/7
_chemical_name_common            ?
_chemical_name_systematic        ?
_chemical_formula_moiety         'C27 H24 Dy N15 O3, 2(H2 O)'
_chemical_formula_sum            'C27 H28 Dy N15 O5'
_chemical_formula_weight         805.14
_chemical_melting_point          ?
loop_
_atom_type_symbol
_atom_type_description
_atom_type_scat_dispersion_real
_atom_type_scat_dispersion_imag
_atom_type_scat_source
C C 0.0033 0.0016 'International Tables Vol C Tables 4.2.6.8 and 6.1.1.4'
H H 0.0000 0.0000 'International Tables Vol C Tables 4.2.6.8 and 6.1.1.4'
N N 0.0061 0.0033 'International Tables Vol C Tables 4.2.6.8 and 6.1.1.4'
O O 0.0106 0.0060 'International Tables Vol C Tables 4.2.6.8 and 6.1.1.4'
Dy Dy -0.1892 4.4098 'International Tables Vol C Tables 4.2.6.8 and 6.1.1.4'

_shelx_space_group_comment       
;
The symmetry employed for this shelxl refinement is uniquely defined
by the following loop, which should always be used as a source of
symmetry information in preference to the above space-group names.
They are only intended as comments.
;
_space_group_crystal_system      monoclinic
_space_group_IT_number           14
_space_group_name_H-M_alt        'P 1 21/n 1'
_space_group_name_Hall           '-P 2yn'
loop_
_space_group_symop_operation_xyz
'x, y, z'
'-x+1/2, y+1/2, -z+1/2'
'-x, -y, -z'
'x-1/2, -y-1/2, z-1/2'

_cell_length_a                   16.8382(14)
_cell_length_b                   9.3932(8)
_cell_length_c                   21.5579(18)
_cell_angle_alpha                90
_cell_angle_beta                 112.5920(10)
_cell_angle_gamma                90
_cell_volume                     3148.0(5)
_cell_formula_units_Z            4
_cell_measurement_reflns_used    4898
_cell_measurement_temperature    100(2)
_cell_measurement_theta_max      25.095
_cell_measurement_theta_min      2.603
_shelx_estimated_absorpt_T_max   ?
_shelx_estimated_absorpt_T_min   ?
_exptl_absorpt_coefficient_mu    2.438
_exptl_absorpt_correction_T_max  0.7456
_exptl_absorpt_correction_T_min  0.6650
_exptl_absorpt_correction_type   multi-scan
_exptl_absorpt_process_details   
;
SADABS-2014/3 (Bruker,2014/3) was used for absorption correction.
wR2(int) was 0.0693 before and 0.0492 after correction.
The Ratio of minimum to maximum transmission is 0.8919.
The \l/2 correction factor is 0.00150.
;
_exptl_absorpt_special_details   ?
_exptl_crystal_colour            ?
_exptl_crystal_density_diffrn    1.699
_exptl_crystal_density_meas      ?
_exptl_crystal_density_method    ?
_exptl_crystal_description       block
_exptl_crystal_F_000             1604
_exptl_crystal_size_max          ?
_exptl_crystal_size_mid          ?
_exptl_crystal_size_min          ?
_exptl_transmission_factor_max   ?
_exptl_transmission_factor_min   ?
_diffrn_reflns_av_R_equivalents  0.0578
_diffrn_reflns_av_unetI/netI     0.0680
_diffrn_reflns_Laue_measured_fraction_full 0.999
_diffrn_reflns_Laue_measured_fraction_max 0.999
_diffrn_reflns_limit_h_max       18
_diffrn_reflns_limit_h_min       -20
_diffrn_reflns_limit_k_max       10
_diffrn_reflns_limit_k_min       -11
_diffrn_reflns_limit_l_max       22
_diffrn_reflns_limit_l_min       -25
_diffrn_reflns_number            15595
_diffrn_reflns_point_group_measured_fraction_full 0.999
_diffrn_reflns_point_group_measured_fraction_max 0.999
_diffrn_reflns_theta_full        25.007
_diffrn_reflns_theta_max         25.007
_diffrn_reflns_theta_min         1.316
_diffrn_ambient_temperature      100
_diffrn_detector_area_resol_mean ?
_diffrn_measured_fraction_theta_full 0.999
_diffrn_measured_fraction_theta_max 0.999
_diffrn_measurement_device_type  'CCD area detector'
_diffrn_measurement_method       'phi and omega scans'
_diffrn_radiation_monochromator  graphite
_diffrn_radiation_type           MoK\a
_diffrn_radiation_wavelength     0.71073
_diffrn_source                   ?
_reflns_Friedel_coverage         0.000
_reflns_Friedel_fraction_full    .
_reflns_Friedel_fraction_max     .
_reflns_number_gt                4112
_reflns_number_total             5523
_reflns_special_details          
;
 Reflections were merged by SHELXL according to the crystal
 class for the calculation of statistics and refinement.
 
 _reflns_Friedel_fraction is defined as the number of unique
 Friedel pairs measured divided by the number that would be
 possible theoretically, ignoring centric projections and
 systematic absences.
;
_reflns_threshold_expression     'I > 2\s(I)'
_computing_cell_refinement       'SAINT v8.34A (Bruker, 2013)'
_computing_data_collection       ?
_computing_data_reduction        'SAINT v8.34A (Bruker, 2013)'
_computing_molecular_graphics    'Olex2 (Dolomanov et al., 2009)'
_computing_publication_material  'Olex2 (Dolomanov et al., 2009)'
_computing_structure_refinement  'ShelXL (Sheldrick, 2015)'
_computing_structure_solution    'ShelXT (Sheldrick, 2015)'
_refine_diff_density_max         1.679
_refine_diff_density_min         -1.099
_refine_diff_density_rms         0.402
_refine_ls_extinction_coef       .
_refine_ls_extinction_method     none
_refine_ls_goodness_of_fit_ref   1.084
_refine_ls_hydrogen_treatment    constr
_refine_ls_matrix_type           full
_refine_ls_number_parameters     459
_refine_ls_number_reflns         5523
_refine_ls_number_restraints     61
_refine_ls_R_factor_all          0.0633
_refine_ls_R_factor_gt           0.0374
_refine_ls_restrained_S_all      1.082
_refine_ls_shift/su_max          0.001
_refine_ls_shift/su_mean         0.000
_refine_ls_structure_factor_coef Fsqd
_refine_ls_weighting_details     
'w=1/[\s^2^(Fo^2^)+(0.0472P)^2^+2.4668P] where P=(Fo^2^+2Fc^2^)/3'
_refine_ls_weighting_scheme      calc
_refine_ls_wR_factor_gt          0.0797
_refine_ls_wR_factor_ref         0.1029
_refine_special_details          ?
_olex2_refinement_description    
;
1. Fixed Uiso
 At 1.2 times of:
  All C(H) groups, All C(H,H) groups, All C(H,H,H,H) groups, All N(H,H) groups
 At 1.5 times of:
  All O(H,H) groups
2. Restrained distances
 H1WA-O1W
 0.82 with sigma of 0.02
3. Uiso/Uaniso restraints and constraints
Uanis(C27) \\sim Ueq, Uanis(N15) \\sim Ueq, Uanis(N15A) \\sim Ueq, Uanis(C27A)
\\sim Ueq, Uanis(N10A) \\sim Ueq, Uanis(N10) \\sim Ueq: with sigma of 0.01 and
sigma for terminal atoms of 0.02
Uanis(C18A) \\sim Ueq, Uanis(N10A) \\sim Ueq, Uanis(C18) \\sim Ueq, Uanis(N10)
\\sim Ueq, Uanis(C27) \\sim Ueq, Uanis(N15) \\sim Ueq, Uanis(N15A) \\sim Ueq,
Uanis(C27A) \\sim Ueq: with sigma of 0.001 and sigma for terminal atoms of 0.002
Uanis(C3) \\sim Ueq, Uanis(C4) \\sim Ueq: with sigma of 0.01 and sigma for
terminal atoms of 0.02
Uanis(N10) = Uanis(N10A)
Uanis(C18) = Uanis(C18A)
4. Others
 Fixed Sof: H26A(0.5) H26B(0.5) H26C(0.5) H26D(0.5) H17A(0.5) H17B(0.5)
 H17C(0.5) H17D(0.5) C18A(0.5) N10A(0.5) C18(0.5) N10(0.5) C27(0.5) N15(0.5)
 N15A(0.5) C27A(0.5)
5.a Riding coordinates:
 O1W(H1WA,H1WB), O2W(H2WA,H2WB)
5.b Rotating group:
 N12(H12A,H12B), N2(H2A,H2B)
5.c Secondary CH2 refined with riding coordinates:
 C26(H26A,H26B), C26(H26C,H26D), C8(H8A,H8B), C17(H17A,H17B), C17(H17C,H17D)
5.d Aromatic/amide H refined with riding coordinates:
 C10(H10), C11(H11), C22(H22), C13(H13), C1(H1), C12(H12), C19(H19), C21(H21),
 C20(H20), C4(H4), C2(H2), C3(H3)
5.e X=CH2 refined with riding coordinates:
 N7(H7A,H7B)
;
_atom_sites_solution_hydrogens   mixed
_atom_sites_solution_primary     dual
_atom_sites_solution_secondary   ?
loop_
_atom_site_label
_atom_site_type_symbol
_atom_site_fract_x
_atom_site_fract_y
_atom_site_fract_z
_atom_site_U_iso_or_equiv
_atom_site_adp_type
_atom_site_occupancy
_atom_site_site_symmetry_order
_atom_site_calc_flag
_atom_site_refinement_flags_posn
_atom_site_refinement_flags_adp
_atom_site_refinement_flags_occupancy
_atom_site_disorder_assembly
_atom_site_disorder_group
Dy1 Dy 0.75664(2) 0.64653(3) 0.48812(2) 0.01069(11) Uani 1 1 d . . . . .
O3 O 0.7516(3) 0.4448(5) 0.5509(2) 0.0182(10) Uani 1 1 d . . . . .
O2 O 0.7929(3) 0.7317(5) 0.6004(2) 0.0170(11) Uani 1 1 d . . . . .
O1 O 0.7869(3) 0.5016(5) 0.4087(2) 0.0146(10) Uani 1 1 d . . . . .
N4 N 0.6499(3) 0.4028(6) 0.3698(3) 0.0134(12) Uani 1 1 d . . . . .
N3 N 0.6372(3) 0.5022(6) 0.4143(3) 0.0120(12) Uani 1 1 d . . . . .
N6 N 0.6796(3) 0.8018(6) 0.3794(3) 0.0147(12) Uani 1 1 d . . . . .
N13 N 0.8967(3) 0.5490(6) 0.5594(3) 0.0136(12) Uani 1 1 d . . . . .
N11 N 0.8934(3) 0.7514(6) 0.4749(3) 0.0140(12) Uani 1 1 d . . . . .
N12 N 1.0472(3) 0.5318(6) 0.6052(3) 0.0162(13) Uani 1 1 d . . . . .
H12A H 1.0371 0.4588 0.6252 0.019 Uiso 1 1 d GR . . . .
H12B H 1.0784 0.5064 0.5834 0.019 Uiso 1 1 d GR . . . .
N1 N 0.6054(3) 0.6938(6) 0.4908(3) 0.0156(13) Uani 1 1 d . . . . .
N14 N 0.8998(3) 0.4454(6) 0.6079(3) 0.0149(12) Uani 1 1 d . . . . .
N2 N 0.4914(3) 0.4457(7) 0.3577(3) 0.0298(16) Uani 1 1 d . . . . .
H2A H 0.5113 0.3675 0.3485 0.036 Uiso 1 1 d GR . . . .
H2B H 0.4519 0.4263 0.3725 0.036 Uiso 1 1 d GR . . . .
N7 N 0.7166(4) 1.1417(6) 0.4652(3) 0.0213(13) Uani 1 1 d . . . . .
H7A H 0.7448 1.1771 0.5055 0.026 Uiso 1 1 calc R . . . .
H7B H 0.6904 1.1991 0.4311 0.026 Uiso 1 1 calc R . . . .
N8 N 0.7506(3) 0.9072(6) 0.5029(3) 0.0146(13) Uani 1 1 d . . . . .
N9 N 0.7937(4) 0.9664(6) 0.5676(3) 0.0192(13) Uani 1 1 d . . . . .
C14 C 0.6646(4) 0.9406(7) 0.3877(3) 0.0132(14) Uani 1 1 d . . . . .
C7 C 0.7273(4) 0.4165(7) 0.3709(3) 0.0137(14) Uani 1 1 d . . . . .
C10 C 0.6400(4) 0.7457(8) 0.3188(3) 0.0198(16) Uani 1 1 d . . . . .
H10 H 0.6516 0.6492 0.3122 0.024 Uiso 1 1 calc R . . . .
C24 C 0.9712(4) 0.5864(7) 0.5607(3) 0.0103(14) Uani 1 1 d . . . . .
C26 C 0.8122(4) 0.2984(8) 0.6468(3) 0.0212(16) Uani 1 1 d . . . . .
H26A H 0.7832 0.2118 0.6224 0.025 Uiso 0.5 1 calc R . P A 1
H26B H 0.7766 0.3392 0.6698 0.025 Uiso 0.5 1 calc R . P A 1
H26C H 0.7616 0.3255 0.6569 0.025 Uiso 0.5 1 calc R . P B 2
H26D H 0.7999 0.2043 0.6245 0.025 Uiso 0.5 1 calc R . P B 2
O1W O 0.8084(3) 0.0905(9) 0.8313(3) 0.070(2) Uani 1 1 d D . . . .
H1WA H 0.7751 0.0955 0.7922 0.106 Uiso 1 1 d DR . . . .
H1WB H 0.7751 0.1409 0.8436 0.106 Uiso 1 1 d R . . . .
C8 C 0.7464(4) 0.3287(7) 0.3187(3) 0.0176(16) Uani 1 1 d . . . . .
H8A H 0.8066 0.2943 0.3376 0.021 Uiso 1 1 calc R . . . .
H8B H 0.7077 0.2452 0.3050 0.021 Uiso 1 1 calc R . . . .
C6 C 0.5563(4) 0.5162(7) 0.4051(3) 0.0151(15) Uani 1 1 d . . . . .
C5 C 0.5370(4) 0.6223(8) 0.4478(3) 0.0207(17) Uani 1 1 d . . . . .
C11 C 0.5829(4) 0.8197(7) 0.2648(3) 0.0213(17) Uani 1 1 d . . . . .
H11 H 0.5564 0.7754 0.2221 0.026 Uiso 1 1 calc R . . . .
C9 C 0.7328(4) 0.4208(8) 0.2606(4) 0.0237(17) Uani 1 1 d . . . . .
N5 N 0.7188(4) 0.4971(8) 0.2164(3) 0.0368(17) Uani 1 1 d . . . . .
C22 C 1.0466(4) 0.7458(7) 0.5067(3) 0.0153(15) Uani 1 1 d . . . . .
H22 H 1.1010 0.7093 0.5353 0.018 Uiso 1 1 calc R . . . .
C16 C 0.8125(4) 0.8639(7) 0.6116(3) 0.0174(15) Uani 1 1 d . . . . .
C13 C 0.6069(4) 1.0208(7) 0.3361(3) 0.0179(16) Uani 1 1 d . . . . .
H13 H 0.5962 1.1174 0.3433 0.022 Uiso 1 1 calc R . . . .
C23 C 0.9726(4) 0.6982(7) 0.5131(3) 0.0128(14) Uani 1 1 d . . . . .
C25 C 0.8217(4) 0.4054(7) 0.5979(3) 0.0149(15) Uani 1 1 d . . . . .
C1 C 0.5910(4) 0.7907(8) 0.5308(4) 0.0217(16) Uani 1 1 d . . . . .
H1 H 0.6388 0.8404 0.5619 0.026 Uiso 1 1 calc R . . . .
C12 C 0.5652(4) 0.9587(7) 0.2741(3) 0.0206(16) Uani 1 1 d . . . . .
H12 H 0.5247 1.0115 0.2383 0.025 Uiso 1 1 calc R . . . .
C19 C 0.8897(4) 0.8491(8) 0.4285(3) 0.0194(15) Uani 1 1 d . . . . .
H19 H 0.8348 0.8857 0.4008 0.023 Uiso 1 1 calc R . . . .
C21 C 1.0416(4) 0.8464(8) 0.4586(3) 0.0210(15) Uani 1 1 d . . . . .
H21 H 1.0920 0.8782 0.4530 0.025 Uiso 1 1 calc R . . . .
C15 C 0.7137(4) 1.0001(7) 0.4555(3) 0.0137(15) Uani 1 1 d . . . . .
C20 C 0.9616(4) 0.9000(7) 0.4187(4) 0.0224(17) Uani 1 1 d . . . . .
H20 H 0.9559 0.9699 0.3854 0.027 Uiso 1 1 calc R . . . .
C4 C 0.4548(5) 0.6487(10) 0.4434(4) 0.039(2) Uani 1 1 d . U . . .
H4 H 0.4075 0.5978 0.4121 0.047 Uiso 1 1 calc R . . . .
C17 C 0.8631(5) 0.9079(9) 0.6851(4) 0.037(2) Uani 1 1 d . . . . .
H17A H 0.9188 0.9487 0.6886 0.044 Uiso 0.5 1 calc R . P C 1
H17B H 0.8307 0.9840 0.6969 0.044 Uiso 0.5 1 calc R . P C 1
H17C H 0.9250 0.9131 0.6933 0.044 Uiso 0.5 1 calc R . P D 2
H17D H 0.8443 1.0042 0.6924 0.044 Uiso 0.5 1 calc R . P D 2
C2 C 0.5105(5) 0.8217(9) 0.5290(4) 0.035(2) Uani 1 1 d . . . . .
H2 H 0.5027 0.8918 0.5579 0.042 Uiso 1 1 calc R . . . .
C3 C 0.4417(5) 0.7491(11) 0.4844(5) 0.049(3) Uani 1 1 d . U . . .
H3 H 0.3853 0.7683 0.4821 0.059 Uiso 1 1 calc R . . . .
O2W O 0.6947(6) 0.9569(14) 0.7010(5) 0.152(5) Uani 1 1 d . . . . .
H2WA H 0.7020 0.8554 0.7028 0.228 Uiso 1 1 d R . . . .
H2WB H 0.6576 0.9793 0.7171 0.228 Uiso 1 1 d R . . . .
C18A C 0.8797(11) 0.794(2) 0.7339(10) 0.032(3) Uani 0.5 1 d . U P E 1
N10A N 0.8882(11) 0.7081(19) 0.7739(8) 0.054(3) Uani 0.5 1 d . U P E 1
C18 C 0.8515(11) 0.811(2) 0.7323(10) 0.032(3) Uani 0.5 1 d . U P E 2
N10 N 0.8367(10) 0.7354(19) 0.7689(8) 0.054(3) Uani 0.5 1 d . U P E 2
C27 C 0.9034(10) 0.2590(16) 0.6999(7) 0.011(3) Uani 0.5 1 d . U P F 1
N15 N 0.9641(8) 0.2328(14) 0.7389(7) 0.026(3) Uani 0.5 1 d . U P F 1
N15A N 0.9409(9) 0.2690(16) 0.7559(7) 0.036(4) Uani 0.5 1 d . U P F 2
C27A C 0.8796(11) 0.2845(18) 0.7049(8) 0.021(4) Uani 0.5 1 d . U P F 2

loop_
_atom_site_aniso_label
_atom_site_aniso_U_11
_atom_site_aniso_U_22
_atom_site_aniso_U_33
_atom_site_aniso_U_23
_atom_site_aniso_U_13
_atom_site_aniso_U_12
Dy1 0.01032(16) 0.00923(16) 0.01282(17) 0.00055(15) 0.00477(12) 0.00085(14)
O3 0.013(2) 0.018(3) 0.021(3) 0.008(2) 0.004(2) -0.003(2)
O2 0.028(3) 0.012(3) 0.010(2) 0.0000(19) 0.006(2) 0.005(2)
O1 0.014(2) 0.014(2) 0.016(2) -0.0007(19) 0.006(2) 0.0012(19)
N4 0.018(3) 0.008(3) 0.017(3) 0.000(2) 0.009(3) 0.002(2)
N3 0.013(3) 0.012(3) 0.014(3) -0.003(2) 0.008(2) -0.001(2)
N6 0.021(3) 0.010(3) 0.016(3) 0.000(2) 0.010(3) 0.002(2)
N13 0.013(3) 0.010(3) 0.017(3) 0.004(2) 0.005(2) 0.001(2)
N11 0.014(3) 0.013(3) 0.017(3) 0.001(2) 0.008(3) -0.001(2)
N12 0.014(3) 0.021(3) 0.015(3) 0.002(2) 0.007(3) 0.003(2)
N1 0.015(3) 0.015(3) 0.018(3) -0.003(2) 0.009(3) 0.003(2)
N14 0.018(3) 0.006(3) 0.023(3) 0.002(2) 0.010(3) -0.002(2)
N2 0.015(3) 0.036(4) 0.039(4) -0.018(3) 0.011(3) -0.005(3)
N7 0.035(3) 0.009(3) 0.018(3) 0.002(3) 0.008(3) 0.007(3)
N8 0.016(3) 0.015(3) 0.013(3) 0.000(2) 0.006(3) 0.000(2)
N9 0.026(3) 0.015(3) 0.015(3) -0.005(3) 0.006(3) -0.005(3)
C14 0.009(3) 0.014(4) 0.020(4) 0.001(3) 0.009(3) 0.000(3)
C7 0.015(3) 0.012(3) 0.014(4) 0.001(3) 0.005(3) 0.004(3)
C10 0.025(4) 0.018(4) 0.018(4) -0.004(3) 0.011(3) -0.001(3)
C24 0.009(3) 0.011(3) 0.009(3) -0.004(3) 0.001(3) -0.001(3)
C26 0.024(4) 0.020(4) 0.017(4) 0.001(3) 0.005(3) -0.008(3)
O1W 0.022(3) 0.145(8) 0.044(4) -0.025(4) 0.012(3) 0.004(4)
C8 0.017(3) 0.014(4) 0.022(4) -0.005(3) 0.008(3) 0.004(3)
C6 0.009(3) 0.015(4) 0.020(4) -0.007(3) 0.004(3) -0.005(3)
C5 0.016(4) 0.029(5) 0.021(4) -0.001(3) 0.012(3) 0.002(3)
C11 0.028(4) 0.021(4) 0.012(4) 0.002(3) 0.004(3) -0.002(3)
C9 0.026(4) 0.024(4) 0.027(4) -0.015(4) 0.016(4) -0.002(3)
N5 0.047(4) 0.034(4) 0.029(4) -0.003(3) 0.015(4) -0.001(3)
C22 0.013(3) 0.020(4) 0.017(4) -0.003(3) 0.010(3) -0.002(3)
C16 0.014(3) 0.012(4) 0.019(4) -0.005(3) -0.002(3) 0.000(3)
C13 0.016(3) 0.017(4) 0.020(4) 0.005(3) 0.005(3) 0.008(3)
C23 0.016(3) 0.014(3) 0.009(3) -0.003(3) 0.005(3) 0.002(3)
C25 0.025(4) 0.009(4) 0.014(4) -0.003(3) 0.012(3) -0.002(3)
C1 0.019(4) 0.028(4) 0.022(4) -0.004(3) 0.012(3) -0.002(3)
C12 0.023(4) 0.019(4) 0.021(4) 0.009(3) 0.008(3) 0.005(3)
C19 0.019(3) 0.015(4) 0.023(4) 0.003(3) 0.007(3) 0.001(3)
C21 0.018(4) 0.025(4) 0.023(4) -0.001(4) 0.011(3) -0.003(3)
C15 0.013(3) 0.013(4) 0.018(4) -0.003(3) 0.009(3) 0.003(3)
C20 0.028(4) 0.018(4) 0.024(4) 0.003(3) 0.014(4) -0.004(3)
C4 0.018(4) 0.062(5) 0.033(4) -0.028(4) 0.006(3) -0.004(4)
C17 0.046(5) 0.027(5) 0.021(4) -0.003(3) -0.004(4) -0.002(4)
C2 0.026(4) 0.042(6) 0.037(5) -0.018(4) 0.010(4) 0.012(4)
C3 0.022(4) 0.074(6) 0.057(5) -0.019(5) 0.023(4) 0.008(4)
O2W 0.123(8) 0.212(14) 0.138(9) -0.056(9) 0.070(8) -0.009(8)
C18A 0.032(3) 0.032(3) 0.032(3) -0.0001(7) 0.0123(13) 0.0000(7)
N10A 0.054(3) 0.054(3) 0.054(3) 0.0003(14) 0.0210(18) -0.0002(14)
C18 0.032(3) 0.032(3) 0.032(3) -0.0001(7) 0.0123(13) 0.0000(7)
N10 0.054(3) 0.054(3) 0.054(3) 0.0003(14) 0.0210(18) -0.0002(14)
C27 0.011(4) 0.011(4) 0.011(4) 0.0004(10) 0.0041(16) -0.0003(10)
N15 0.025(4) 0.025(4) 0.026(4) 0.002(2) 0.008(2) -0.002(2)
N15A 0.036(4) 0.035(4) 0.035(4) 0.002(2) 0.012(2) -0.002(2)
C27A 0.021(4) 0.021(4) 0.021(4) 0.0000(10) 0.0082(19) 0.0000(10)

_geom_special_details            
;
 All esds (except the esd in the dihedral angle between two l.s. planes)
 are estimated using the full covariance matrix.  The cell esds are taken
 into account individually in the estimation of esds in distances, angles
 and torsion angles; correlations between esds in cell parameters are only
 used when they are defined by crystal symmetry.  An approximate (isotropic)
 treatment of cell esds is used for estimating esds involving l.s. planes.
;
loop_
_geom_bond_atom_site_label_1
_geom_bond_atom_site_label_2
_geom_bond_distance
_geom_bond_site_symmetry_2
_geom_bond_publ_flag
Dy1 O3 2.350(4) . ?
Dy1 O2 2.395(4) . ?
Dy1 O1 2.390(4) . ?
Dy1 N3 2.441(5) . ?
Dy1 N6 2.640(5) . ?
Dy1 N13 2.445(5) . ?
Dy1 N11 2.619(5) . ?
Dy1 N1 2.607(5) . ?
Dy1 N8 2.476(5) . ?
O3 C25 1.279(8) . ?
O2 C16 1.284(8) . ?
O1 C7 1.296(7) . ?
N4 N3 1.412(7) . ?
N4 C7 1.301(8) . ?
N3 C6 1.306(8) . ?
N6 C14 1.353(8) . ?
N6 C10 1.326(8) . ?
N13 N14 1.415(7) . ?
N13 C24 1.293(7) . ?
N11 C23 1.364(8) . ?
N11 C19 1.342(8) . ?
N12 H12A 0.8607 . ?
N12 H12B 0.8608 . ?
N12 C24 1.370(8) . ?
N1 C5 1.348(8) . ?
N1 C1 1.338(9) . ?
N14 C25 1.303(8) . ?
N2 H2A 0.8610 . ?
N2 H2B 0.8610 . ?
N2 C6 1.347(8) . ?
N7 H7A 0.8800 . ?
N7 H7B 0.8800 . ?
N7 C15 1.345(8) . ?
N8 N9 1.416(7) . ?
N8 C15 1.305(8) . ?
N9 C16 1.303(9) . ?
C14 C13 1.386(9) . ?
C14 C15 1.484(9) . ?
C7 C8 1.527(9) . ?
C10 H10 0.9500 . ?
C10 C11 1.380(9) . ?
C24 C23 1.474(9) . ?
C26 H26A 0.9900 . ?
C26 H26B 0.9900 . ?
C26 H26C 0.9900 . ?
C26 H26D 0.9900 . ?
C26 C25 1.509(9) . ?
C26 C27 1.566(17) . ?
C26 C27A 1.334(17) . ?
O1W H1WA 0.8142 . ?
O1W H1WB 0.8500 . ?
C8 H8A 0.9900 . ?
C8 H8B 0.9900 . ?
C8 C9 1.465(10) . ?
C6 C5 1.476(9) . ?
C5 C4 1.373(9) . ?
C11 H11 0.9500 . ?
C11 C12 1.371(10) . ?
C9 N5 1.142(10) . ?
C22 H22 0.9500 . ?
C22 C23 1.381(9) . ?
C22 C21 1.381(10) . ?
C16 C17 1.538(9) . ?
C13 H13 0.9500 . ?
C13 C12 1.377(9) . ?
C1 H1 0.9500 . ?
C1 C2 1.372(9) . ?
C12 H12 0.9500 . ?
C19 H19 0.9500 . ?
C19 C20 1.392(9) . ?
C21 H21 0.9500 . ?
C21 C20 1.385(9) . ?
C20 H20 0.9500 . ?
C4 H4 0.9500 . ?
C4 C3 1.368(11) . ?
C17 H17A 0.9900 . ?
C17 H17B 0.9900 . ?
C17 H17C 0.9900 . ?
C17 H17D 0.9900 . ?
C17 C18A 1.45(2) . ?
C17 C18 1.43(2) . ?
C2 H2 0.9500 . ?
C2 C3 1.369(11) . ?
C3 H3 0.9500 . ?
O2W H2WA 0.9600 . ?
O2W H2WB 0.8502 . ?
C18A N10A 1.15(2) . ?
C18 N10 1.16(2) . ?
C27 N15 1.074(17) . ?
N15A C27A 1.19(2) . ?

loop_
_geom_angle_atom_site_label_1
_geom_angle_atom_site_label_2
_geom_angle_atom_site_label_3
_geom_angle
_geom_angle_site_symmetry_1
_geom_angle_site_symmetry_3
_geom_angle_publ_flag
O3 Dy1 O2 74.84(15) . . ?
O3 Dy1 O1 91.05(16) . . ?
O3 Dy1 N3 74.02(16) . . ?
O3 Dy1 N6 147.47(16) . . ?
O3 Dy1 N13 64.89(15) . . ?
O3 Dy1 N11 126.45(15) . . ?
O3 Dy1 N1 82.67(16) . . ?
O3 Dy1 N8 135.33(16) . . ?
O2 Dy1 N3 132.14(16) . . ?
O2 Dy1 N6 124.07(16) . . ?
O2 Dy1 N13 71.34(16) . . ?
O2 Dy1 N11 95.21(16) . . ?
O2 Dy1 N1 78.03(16) . . ?
O2 Dy1 N8 63.07(16) . . ?
O1 Dy1 O2 150.74(15) . . ?
O1 Dy1 N3 64.23(15) . . ?
O1 Dy1 N6 81.14(15) . . ?
O1 Dy1 N13 79.49(16) . . ?
O1 Dy1 N11 72.45(15) . . ?
O1 Dy1 N1 126.25(16) . . ?
O1 Dy1 N8 133.29(16) . . ?
N3 Dy1 N6 74.16(17) . . ?
N3 Dy1 N13 123.79(18) . . ?
N3 Dy1 N11 132.59(16) . . ?
N3 Dy1 N1 62.74(17) . . ?
N3 Dy1 N8 124.67(17) . . ?
N13 Dy1 N6 142.31(16) . . ?
N13 Dy1 N11 62.15(17) . . ?
N13 Dy1 N1 139.84(17) . . ?
N13 Dy1 N8 111.52(17) . . ?
N11 Dy1 N6 81.28(16) . . ?
N1 Dy1 N6 76.98(16) . . ?
N1 Dy1 N11 147.73(17) . . ?
N8 Dy1 N6 62.43(17) . . ?
N8 Dy1 N11 73.92(16) . . ?
N8 Dy1 N1 74.96(16) . . ?
C25 O3 Dy1 117.5(4) . . ?
C16 O2 Dy1 117.5(4) . . ?
C7 O1 Dy1 118.4(4) . . ?
C7 N4 N3 109.6(5) . . ?
N4 N3 Dy1 120.5(4) . . ?
C6 N3 Dy1 126.4(4) . . ?
C6 N3 N4 112.7(5) . . ?
C14 N6 Dy1 117.9(4) . . ?
C10 N6 Dy1 123.0(4) . . ?
C10 N6 C14 117.7(6) . . ?
N14 N13 Dy1 118.3(3) . . ?
C24 N13 Dy1 127.3(4) . . ?
C24 N13 N14 114.3(5) . . ?
C23 N11 Dy1 119.5(4) . . ?
C19 N11 Dy1 123.1(4) . . ?
C19 N11 C23 117.1(5) . . ?
H12A N12 H12B 109.4 . . ?
C24 N12 H12A 109.7 . . ?
C24 N12 H12B 108.8 . . ?
C5 N1 Dy1 118.9(4) . . ?
C1 N1 Dy1 123.4(4) . . ?
C1 N1 C5 117.6(6) . . ?
C25 N14 N13 109.1(5) . . ?
H2A N2 H2B 109.1 . . ?
C6 N2 H2A 108.7 . . ?
C6 N2 H2B 109.9 . . ?
H7A N7 H7B 120.0 . . ?
C15 N7 H7A 120.0 . . ?
C15 N7 H7B 120.0 . . ?
N9 N8 Dy1 119.0(4) . . ?
C15 N8 Dy1 126.3(4) . . ?
C15 N8 N9 114.7(5) . . ?
C16 N9 N8 108.5(5) . . ?
N6 C14 C13 121.7(6) . . ?
N6 C14 C15 115.6(6) . . ?
C13 C14 C15 122.7(6) . . ?
O1 C7 N4 126.8(6) . . ?
O1 C7 C8 117.7(5) . . ?
N4 C7 C8 115.3(6) . . ?
N6 C10 H10 118.1 . . ?
N6 C10 C11 123.7(7) . . ?
C11 C10 H10 118.1 . . ?
N13 C24 N12 123.4(6) . . ?
N13 C24 C23 116.9(6) . . ?
N12 C24 C23 119.6(5) . . ?
H26A C26 H26B 108.2 . . ?
H26C C26 H26D 107.4 . . ?
C25 C26 H26A 109.8 . . ?
C25 C26 H26B 109.8 . . ?
C25 C26 H26C 108.2 . . ?
C25 C26 H26D 108.2 . . ?
C25 C26 C27 109.4(7) . . ?
C27 C26 H26A 109.8 . . ?
C27 C26 H26B 109.8 . . ?
C27A C26 H26C 108.2 . . ?
C27A C26 H26D 108.2 . . ?
C27A C26 C25 116.2(9) . . ?
H1WA O1W H1WB 91.0 . . ?
C7 C8 H8A 110.2 . . ?
C7 C8 H8B 110.2 . . ?
H8A C8 H8B 108.5 . . ?
C9 C8 C7 107.6(6) . . ?
C9 C8 H8A 110.2 . . ?
C9 C8 H8B 110.2 . . ?
N3 C6 N2 124.0(6) . . ?
N3 C6 C5 116.1(6) . . ?
N2 C6 C5 119.8(6) . . ?
N1 C5 C6 115.6(5) . . ?
N1 C5 C4 122.1(7) . . ?
C4 C5 C6 122.4(7) . . ?
C10 C11 H11 120.8 . . ?
C12 C11 C10 118.4(7) . . ?
C12 C11 H11 120.8 . . ?
N5 C9 C8 176.0(8) . . ?
C23 C22 H22 120.0 . . ?
C23 C22 C21 120.0(6) . . ?
C21 C22 H22 120.0 . . ?
O2 C16 N9 127.2(6) . . ?
O2 C16 C17 117.1(6) . . ?
N9 C16 C17 115.8(6) . . ?
C14 C13 H13 120.4 . . ?
C12 C13 C14 119.2(6) . . ?
C12 C13 H13 120.4 . . ?
N11 C23 C24 114.1(5) . . ?
N11 C23 C22 122.1(6) . . ?
C22 C23 C24 123.8(6) . . ?
O3 C25 N14 127.9(6) . . ?
O3 C25 C26 115.6(6) . . ?
N14 C25 C26 116.5(6) . . ?
N1 C1 H1 118.4 . . ?
N1 C1 C2 123.2(7) . . ?
C2 C1 H1 118.4 . . ?
C11 C12 C13 119.2(6) . . ?
C11 C12 H12 120.4 . . ?
C13 C12 H12 120.4 . . ?
N11 C19 H19 118.2 . . ?
N11 C19 C20 123.6(6) . . ?
C20 C19 H19 118.2 . . ?
C22 C21 H21 120.7 . . ?
C22 C21 C20 118.7(6) . . ?
C20 C21 H21 120.7 . . ?
N7 C15 C14 119.9(6) . . ?
N8 C15 N7 124.2(6) . . ?
N8 C15 C14 115.9(6) . . ?
C19 C20 H20 120.8 . . ?
C21 C20 C19 118.4(7) . . ?
C21 C20 H20 120.8 . . ?
C5 C4 H4 120.4 . . ?
C3 C4 C5 119.1(7) . . ?
C3 C4 H4 120.4 . . ?
C16 C17 H17A 108.5 . . ?
C16 C17 H17B 108.5 . . ?
C16 C17 H17C 109.0 . . ?
C16 C17 H17D 109.0 . . ?
H17A C17 H17B 107.5 . . ?
H17C C17 H17D 107.8 . . ?
C18A C17 C16 115.1(10) . . ?
C18A C17 H17A 108.5 . . ?
C18A C17 H17B 108.5 . . ?
C18 C17 C16 112.9(10) . . ?
C18 C17 H17C 109.0 . . ?
C18 C17 H17D 109.0 . . ?
C1 C2 H2 120.8 . . ?
C3 C2 C1 118.3(7) . . ?
C3 C2 H2 120.8 . . ?
C4 C3 C2 119.6(7) . . ?
C4 C3 H3 120.2 . . ?
C2 C3 H3 120.2 . . ?
H2WA O2W H2WB 109.5 . . ?
N10A C18A C17 175.1(19) . . ?
N10 C18 C17 175.7(19) . . ?
N15 C27 C26 176.1(17) . . ?
N15A C27A C26 178(2) . . ?

_shelx_res_file                  
;
    x22.res created by SHELXL-2014/7

TITL x22_a.res in P2(1)/n
REM Old TITL x22 in P2(1)/n
REM SHELXT solution in P2(1)/n
REM R1 0.088, Rweak 0.004, Alpha 0.029, Orientation as input
REM Formula found by SHELXT: C30 N12 O5 Dy
CELL 0.71073 16.8382 9.3932 21.5579 90 112.592 90
ZERR 4 0.0014 0.0008 0.0018 0 0.001 0
LATT 1
SYMM 0.5-X,0.5+Y,0.5-Z
SFAC C H N O Dy
UNIT 108 112 60 20 4
DFIX 0.82 H1Wa O1W
ISOR 0.01 0.02 C27 N15 N15A C27A N10A N10
ISOR 0.001 0.002 C18A N10A C18 N10 C27 N15 N15A C27A
ISOR 0.01 0.02 C3 C4
EADP N10 N10A
EADP C18 C18A

L.S. 20
PLAN  20
TEMP -173
BOND $H
list 4
fmap 2
acta
OMIT -3 50.02
REM <olex2.extras>
REM <HklSrc "%.\\x22.hkl">
REM </olex2.extras>

WGHT    0.047200    2.466800
FVAR       0.21113
DY1   5    0.756643    0.646534    0.488123    11.00000    0.01032    0.00923 =
         0.01282    0.00055    0.00477    0.00085
O3    4    0.751561    0.444807    0.550943    11.00000    0.01261    0.01841 =
         0.02102    0.00756    0.00364   -0.00267
O2    4    0.792896    0.731727    0.600396    11.00000    0.02821    0.01175 =
         0.00985   -0.00005    0.00584    0.00481
O1    4    0.786853    0.501558    0.408705    11.00000    0.01416    0.01421 =
         0.01599   -0.00071    0.00630    0.00116
N4    3    0.649917    0.402823    0.369834    11.00000    0.01751    0.00798 =
         0.01726    0.00044    0.00941    0.00247
N3    3    0.637168    0.502197    0.414275    11.00000    0.01252    0.01198 =
         0.01379   -0.00263    0.00773   -0.00070
N6    3    0.679601    0.801818    0.379391    11.00000    0.02074    0.00982 =
         0.01627    0.00005    0.01030    0.00153
N13   3    0.896742    0.549031    0.559425    11.00000    0.01324    0.00961 =
         0.01733    0.00400    0.00525    0.00110
N11   3    0.893423    0.751368    0.474928    11.00000    0.01425    0.01260 =
         0.01722    0.00084    0.00849   -0.00085
N12   3    1.047241    0.531756    0.605182    11.00000    0.01368    0.02131 =
         0.01526    0.00170    0.00736    0.00262
AFIX   7
H12A  2    1.037120    0.458815    0.625180    11.00000   -1.20000
H12B  2    1.078367    0.506404    0.583399    11.00000   -1.20000
AFIX   0
N1    3    0.605415    0.693806    0.490818    11.00000    0.01525    0.01528 =
         0.01811   -0.00343    0.00853    0.00269
N14   3    0.899774    0.445415    0.607939    11.00000    0.01762    0.00589 =
         0.02273    0.00169    0.00957   -0.00165
N2    3    0.491442    0.445748    0.357688    11.00000    0.01457    0.03595 =
         0.03920   -0.01828    0.01059   -0.00493
AFIX   7
H2A   2    0.511310    0.367538    0.348531    11.00000   -1.20000
H2B   2    0.451893    0.426328    0.372467    11.00000   -1.20000
AFIX   0
N7    3    0.716635    1.141729    0.465154    11.00000    0.03477    0.00907 =
         0.01835    0.00206    0.00817    0.00668
AFIX  93
H7A   2    0.744825    1.177078    0.505484    11.00000   -1.20000
H7B   2    0.690364    1.199080    0.431138    11.00000   -1.20000
AFIX   0
N8    3    0.750646    0.907157    0.502854    11.00000    0.01608    0.01489 =
         0.01333   -0.00023    0.00628   -0.00008
N9    3    0.793663    0.966403    0.567578    11.00000    0.02582    0.01532 =
         0.01466   -0.00498    0.00577   -0.00463
C14   1    0.664649    0.940609    0.387724    11.00000    0.00898    0.01434 =
         0.01970    0.00056    0.00930    0.00008
C7    1    0.727306    0.416539    0.370877    11.00000    0.01506    0.01158 =
         0.01382    0.00094    0.00484    0.00358
C10   1    0.640008    0.745728    0.318811    11.00000    0.02533    0.01780 =
         0.01838   -0.00414    0.01068   -0.00093
AFIX  43
H10   2    0.651628    0.649157    0.312240    11.00000   -1.20000
AFIX   0
C24   1    0.971244    0.586355    0.560684    11.00000    0.00919    0.01056 =
         0.00922   -0.00358    0.00136   -0.00068
C26   1    0.812237    0.298441    0.646815    11.00000    0.02428    0.01998 =
         0.01702    0.00064    0.00531   -0.00767
PART 1
AFIX  23
H26A  2    0.783224    0.211795    0.622429    10.50000   -1.20000
H26B  2    0.776574    0.339234    0.669752    10.50000   -1.20000
AFIX  23
PART 0
PART 2
H26C  2    0.761611    0.325522    0.656860    10.50000   -1.20000
H26D  2    0.799891    0.204317    0.624464    10.50000   -1.20000
AFIX   0

PART 0
O1W   4    0.808418    0.090550    0.831256    11.00000    0.02203    0.14528 =
         0.04379   -0.02545    0.01225    0.00400
AFIX   3
H1WA  2    0.775148    0.095510    0.792185    11.00000   -1.50000
H1WB  2    0.775108    0.140860    0.843556    11.00000   -1.50000
AFIX   0

C8    1    0.746450    0.328683    0.318654    11.00000    0.01704    0.01436 =
         0.02195   -0.00459    0.00809    0.00399
AFIX  23
H8A   2    0.806627    0.294262    0.337583    11.00000   -1.20000
H8B   2    0.707700    0.245170    0.305035    11.00000   -1.20000
AFIX   0
C6    1    0.556251    0.516155    0.405085    11.00000    0.00857    0.01547 =
         0.01972   -0.00659    0.00358   -0.00462
C5    1    0.537013    0.622327    0.447844    11.00000    0.01590    0.02933 =
         0.02098   -0.00110    0.01160    0.00223
C11   1    0.582876    0.819734    0.264771    11.00000    0.02769    0.02101 =
         0.01196    0.00214    0.00392   -0.00152
AFIX  43
H11   2    0.556424    0.775443    0.222111    11.00000   -1.20000
AFIX   0
C9    1    0.732767    0.420780    0.260611    11.00000    0.02616    0.02352 =
         0.02677   -0.01527    0.01600   -0.00176
N5    3    0.718755    0.497140    0.216416    11.00000    0.04732    0.03421 =
         0.02917   -0.00333    0.01498   -0.00068
C22   1    1.046610    0.745763    0.506657    11.00000    0.01344    0.01955 =
         0.01666   -0.00316    0.00997   -0.00171
AFIX  43
H22   2    1.100995    0.709285    0.535272    11.00000   -1.20000
AFIX   0
C16   1    0.812456    0.863920    0.611642    11.00000    0.01409    0.01158 =
         0.01905   -0.00491   -0.00190    0.00021
C13   1    0.606880    1.020765    0.336088    11.00000    0.01586    0.01688 =
         0.01953    0.00518    0.00505    0.00788
AFIX  43
H13   2    0.596150    1.117383    0.343346    11.00000   -1.20000
AFIX   0
C23   1    0.972571    0.698201    0.513131    11.00000    0.01552    0.01351 =
         0.00945   -0.00343    0.00483    0.00177
C25   1    0.821664    0.405364    0.597852    11.00000    0.02540    0.00915 =
         0.01409   -0.00286    0.01188   -0.00159
C1    1    0.590998    0.790688    0.530777    11.00000    0.01934    0.02816 =
         0.02152   -0.00448    0.01231   -0.00194
AFIX  43
H1    2    0.638831    0.840441    0.561928    11.00000   -1.20000
AFIX   0
C12   1    0.565220    0.958709    0.274142    11.00000    0.02261    0.01850 =
         0.02066    0.00945    0.00824    0.00472
AFIX  43
H12   2    0.524740    1.011540    0.238333    11.00000   -1.20000
AFIX   0
C19   1    0.889653    0.849139    0.428509    11.00000    0.01903    0.01477 =
         0.02346    0.00266    0.00710    0.00063
AFIX  43
H19   2    0.834846    0.885661    0.400810    11.00000   -1.20000
AFIX   0
C21   1    1.041569    0.846387    0.458564    11.00000    0.01805    0.02473 =
         0.02291   -0.00099    0.01076   -0.00347
AFIX  43
H21   2    1.091968    0.878150    0.452964    11.00000   -1.20000
AFIX   0
C15   1    0.713703    1.000084    0.455505    11.00000    0.01307    0.01326 =
         0.01768   -0.00345    0.00901    0.00252
C20   1    0.961580    0.900040    0.418676    11.00000    0.02841    0.01847 =
         0.02388    0.00306    0.01386   -0.00401
AFIX  43
H20   2    0.955928    0.969931    0.385390    11.00000   -1.20000
AFIX   0
C4    1    0.454760    0.648677    0.443360    11.00000    0.01791    0.06202 =
         0.03333   -0.02832    0.00619   -0.00445
AFIX  43
H4    2    0.407521    0.597843    0.412130    11.00000   -1.20000
AFIX   0
C17   1    0.863052    0.907923    0.685070    11.00000    0.04620    0.02707 =
         0.02128   -0.00256   -0.00402   -0.00239
PART 1
AFIX  23
H17A  2    0.918839    0.948713    0.688597    10.50000   -1.20000
H17B  2    0.830682    0.984036    0.696901    10.50000   -1.20000
AFIX  23
PART 0
PART 2
H17C  2    0.925001    0.913069    0.693258    10.50000   -1.20000
H17D  2    0.844323    1.004151    0.692431    10.50000   -1.20000
AFIX   0
PART 0
C2    1    0.510537    0.821702    0.528971    11.00000    0.02558    0.04178 =
         0.03668   -0.01763    0.01016    0.01178
AFIX  43
H2    2    0.502745    0.891820    0.557889    11.00000   -1.20000
AFIX   0
C3    1    0.441732    0.749070    0.484446    11.00000    0.02225    0.07448 =
         0.05661   -0.01917    0.02278    0.00835
AFIX  43
H3    2    0.385255    0.768289    0.482098    11.00000   -1.20000
AFIX   0
O2W   4    0.694700    0.956853    0.700984    11.00000    0.12336    0.21167 =
         0.13793   -0.05620    0.06976   -0.00946
AFIX   3
H2WA  2    0.702030    0.855373    0.702784    11.00000   -1.50000
H2WB  2    0.657550    0.979313    0.717074    11.00000   -1.50000
AFIX   0
PART 1
C18A  1    0.879651    0.794009    0.733925    10.50000    0.03207    0.03207 =
         0.03190   -0.00014    0.01225    0.00001
N10A  3    0.888237    0.708069    0.773869    10.50000    0.05446    0.05442 =
         0.05361    0.00029    0.02099   -0.00020
PART 0
PART 2
C18   1    0.851518    0.811378    0.732317    10.50000    0.03207    0.03207 =
         0.03190   -0.00014    0.01225    0.00001
N10   3    0.836716    0.735409    0.768896    10.50000    0.05446    0.05442 =
         0.05361    0.00029    0.02099   -0.00020
PART 0
PART 1
C27   1    0.903363    0.259032    0.699882    10.50000    0.01099    0.01083 =
         0.01083    0.00036    0.00412   -0.00031
N15   3    0.964098    0.232753    0.738908    10.50000    0.02503    0.02459 =
         0.02579    0.00202    0.00825   -0.00215
PART 0
PART 2
N15A  3    0.940884    0.268953    0.755936    10.50000    0.03574    0.03509 =
         0.03532    0.00150    0.01240   -0.00165
C27A  1    0.879574    0.284472    0.704891    10.50000    0.02127    0.02121 =
         0.02142    0.00001    0.00822    0.00005
HKLF 4

REM  x22_a.res in P2(1)/n
REM R1 =  0.0374 for    4112 Fo > 4sig(Fo)  and  0.0633 for all    5523 data
REM    459 parameters refined using     61 restraints

END

WGHT      0.0470      2.3882

REM Highest difference peak  1.679,  deepest hole -1.099,  1-sigma level  0.402
Q1    1   0.9861  0.1833  0.7189  11.00000  0.05    1.29
Q2    1   0.9172  0.3146  0.7724  11.00000  0.05    1.07
Q3    1   0.7946  0.9610  0.7541  11.00000  0.05    0.98
Q4    1   0.8139  0.8635  0.7241  11.00000  0.05    0.98
Q5    1   0.6167  0.6668  0.2516  11.00000  0.05    0.97
Q6    1   0.7925  0.7254  0.7643  11.00000  0.05    0.96
Q7    1   1.0178  0.0785  0.7420  11.00000  0.05    0.91
Q8    1   0.4809  0.9645  0.2242  11.00000  0.05    0.90
Q9    1   0.9160  0.1575  0.7710  11.00000  0.05    0.90
Q10   1   1.0215  0.2971  0.7524  11.00000  0.05    0.88
Q11   1   0.7721  0.1333  0.7134  11.00000  0.05    0.86
Q12   1   0.8801  1.0003  0.7788  11.00000  0.05    0.86
Q13   1   0.6730  0.2759  0.2608  11.00000  0.05    0.85
Q14   1   0.5871  0.2662  0.2398  11.00000  0.05    0.84
Q15   1   0.8002  0.5213  0.2413  11.00000  0.05    0.83
Q16   1   0.6773  0.4196  0.2837  11.00000  0.05    0.83
Q17   1   0.9620  1.0055  0.7473  11.00000  0.05    0.83
Q18   1   0.8963  1.0283  0.7635  11.00000  0.05    0.82
Q19   1   0.4841  0.8263  0.2269  11.00000  0.05    0.82
Q20   1   1.0151  0.2236  0.7809  11.00000  0.05    0.82
;
_shelx_res_checksum              83044
_olex2_submission_special_instructions 'No special instructions were received'
